# Supplementary material for: A few prolific liars in Japan: Replication and the effects of Dark Triad personality traits
Source: PLoS One. 2021 Apr 15;16(4):e0249815. doi: 10.1371/journal.pone.0249815 (PMC8049473; doi:10.1371/journal.pone.0249815)
Supplement: S1 File — (CSV) [file pone.0249815.s001.csv]

ID	sex	age	totallie	family_direct	family_indirect	friend_direct	friend_indirect	business_direct	business_indirect	clerk_direct	clerk_indirect	stranger_direct	stranger_indirect	lastlie	guilt	ability	acceptance	confidence	machiavellianism1	machiavellianism2	machiavellianism3	machiavellianism4	psychopathy1	psychopathy2	psychopathy3	psychopathy4	narcissism1	narcissism2	narcissism3	narcissism4	liescale1	liescale2	liescale3
1	female	18	3	0	0	0	3	0	0	0	0	0	0	NA	3	3	5	3	4	4	3	4	2	3	3	4	3	2	4	3	2	2	2
2	female	18	2	0	1	0	0	1	0	0	0	0	0	within_1week	4	1	3	1	1	1	1	2	2	1	3	4	2	4	2	4	1	3	4
3	male	18	1	0	0	1	0	0	0	0	0	0	0	NA	4	3	5	2	2	3	3	3	4	2	2	2	5	2	4	3	2	2	2
4	female	19	0	0	0	0	0	0	0	0	0	0	0	within_1week	4	3	5	2	4	1	4	3	1	1	4	5	4	3	4	5	2	2	2
5	female	18	4	1	0	2	1	0	0	0	0	0	0	NA	3	4	5	3	1	5	4	3	2	3	4	4	5	4	2	5	2	1	1
6	female	19	3	0	0	1	0	0	0	1	1	0	0	NA	4	4	4	2	2	4	3	2	3	2	1	4	4	3	4	4	1	1	4
7	female	18	0	0	0	0	0	0	0	0	0	0	0	within_1month	2	4	4	4	3	3	1	5	1	1	1	5	2	3	1	4	1	1	5
8	female	18	0	0	0	0	0	0	0	0	0	0	0	within_2days	4	2	4	5	1	1	2	1	2	1	1	3	4	4	3	5	1	1	3
9	female	18	0	0	0	0	0	0	0	0	0	0	0	morethan_1month_ago	4	3	4	5	2	2	2	2	2	1	2	2	2	2	2	2	2	2	2
10	female	19	3	0	0	0	1	2	0	0	0	0	0	within_2days	5	3	5	4	1	2	1	2	2	1	3	5	3	2	3	5	1	1	1
11	female	18	1	0	0	0	1	0	0	0	0	0	0	NA	2	2	5	1	3	3	3	3	3	2	2	4	5	4	5	4	2	2	1
12	male	18	1	0	1	0	0	0	0	0	0	0	0	within_1week	4	3	5	4	3	3	3	4	4	1	4	4	4	4	4	2	2	4	1
13	female	19	3	0	0	1	0	0	1	0	0	0	1	NA	3	1	5	2	2	4	4	4	3	2	3	4	4	3	2	4	4	2	2
15	male	18	8	1	0	2	2	0	1	0	0	0	2	NA	4	2	5	2	4	4	4	4	4	2	3	3	5	4	4	4	2	3	4
16	male	19	2	1	0	1	0	0	0	0	0	0	0	NA	4	5	3	2	3	2	1	3	2	2	5	5	2	2	1	2	3	2	1
17	male	18	0	0	0	0	0	0	0	0	0	0	0	within_1month	4	2	4	4	1	2	2	3	3	2	2	4	3	2	2	2	2	1	2
18	male	19	1	0	0	0	1	0	0	0	0	0	0	NA	4	3	4	2	2	2	2	2	2	2	2	3	3	3	3	3	3	1	4
19	male	18	0	0	0	0	0	0	0	0	0	0	0	within_1week	2	1	5	2	1	2	4	1	3	5	4	2	4	5	3	5	2	1	1
20	male	18	1	0	0	1	0	0	0	0	0	0	0	NA	5	2	4	4	2	2	4	2	4	2	2	5	5	5	2	5	1	1	1
21	female	21	0	0	0	0	0	0	0	0	0	0	0	within_1month	4	1	4	2	3	2	3	4	1	1	2	1	5	4	2	4	1	1	2
22	female	18	2	1	1	0	0	0	0	0	0	0	0	NA	4	2	5	2	4	4	5	5	3	2	5	5	4	4	4	4	3	1	1
23	male	18	0	0	0	0	0	0	0	0	0	0	0	within_1month	5	4	5	5	2	1	2	2	3	1	1	1	4	4	4	4	1	3	2
24	male	18	0	0	0	0	0	0	0	0	0	0	0	within_2days	3	3	5	3	3	3	3	3	5	2	3	5	5	3	4	4	4	3	2
25	male	18	2	0	0	0	2	0	0	0	0	0	0	NA	2	5	4	4	4	4	3	4	4	3	2	4	4	4	4	3	2	3	1
26	female	18	2	1	0	1	0	0	0	0	0	0	0	NA	4	3	5	4	2	3	4	2	2	1	1	5	1	1	2	3	1	1	3
27	female	18	1	0	0	1	0	0	0	0	0	0	0	NA	2	4	4	2	1	3	2	4	3	2	2	4	4	3	3	4	2	1	1
28	female	18	0	0	0	0	0	0	0	0	0	0	0	morethan_1month_ago	3	4	5	5	2	1	3	3	2	2	1	4	1	1	2	4	2	2	1
29	male	18	2	0	0	2	0	0	0	0	0	0	0	NA	3	2	4	4	3	3	3	2	3	3	2	4	4	4	4	4	2	2	2
30	female	18	3	0	0	0	2	0	0	0	1	0	0	NA	4	3	5	1	3	4	4	4	3	2	3	4	4	4	4	4	1	1	1
31	male	18	1	0	0	1	0	0	0	0	0	0	0	NA	4	5	4	2	2	3	3	3	4	2	3	4	5	5	5	5	4	1	2
32	female	18	5	0	1	1	3	0	0	0	0	0	0	NA	1	4	5	4	2	2	2	3	3	2	3	5	2	1	2	2	1	1	1
33	female	19	0	0	0	0	0	0	0	0	0	0	0	within_2days	4	5	4	2	4	4	4	5	3	3	5	5	4	3	2	5	3	4	1
34	male	21	0	0	0	0	0	0	0	0	0	0	0	never	3	2	4	5	1	1	1	3	2	1	2	3	5	3	4	3	2	1	3
35	male	19	0	0	0	0	0	0	0	0	0	0	0	within_2days	3	3	4	1	1	1	3	4	1	2	1	3	3	3	4	4	2	2	2
36	female	18	0	0	0	0	0	0	0	0	0	0	0	within_1week	5	4	4	4	1	1	2	1	1	1	2	3	4	2	3	3	1	1	3
37	male	18	2	0	0	2	0	0	0	0	0	0	0	NA	2	3	5	3	3	4	4	4	2	2	2	5	4	4	5	4	2	1	2
38	male	18	1	0	0	1	0	0	0	0	0	0	0	NA	3	3	5	1	4	4	4	3	1	1	2	5	2	1	1	2	3	2	2
39	male	18	3	1	0	0	1	0	0	0	1	0	0	NA	3	2	5	3	2	2	3	4	4	2	2	4	4	1	3	4	1	1	1
40	female	20	0	0	0	0	0	0	0	0	0	0	0	within_1week	5	3	4	2	1	1	2	2	3	2	3	3	3	4	2	3	1	2	2
41	female	18	1	1	0	0	0	0	0	0	0	0	0	NA	4	3	5	4	3	2	3	3	3	2	3	4	4	3	2	4	2	2	1
42	female	19	0	0	0	0	0	0	0	0	0	0	0	within_1week	5	3	4	2	2	1	3	3	1	2	3	3	4	3	4	3	2	2	3
43	male	19	0	0	0	0	0	0	0	0	0	0	0	within_1month	2	2	5	3	3	2	2	3	2	1	2	4	4	4	4	4	1	2	2
44	male	19	2	0	0	0	0	2	0	0	0	0	0	NA	5	4	5	1	1	1	1	1	3	4	5	4	5	1	5	4	3	2	1
45	female	19	0	0	0	0	0	0	0	0	0	0	0	morethan_1month_ago	5	1	5	4	1	2	2	3	3	1	1	4	3	3	1	4	2	1	1
46	female	18	2	0	0	1	0	0	0	1	0	0	0	NA	2	2	5	4	3	4	3	4	2	4	5	3	4	4	4	4	2	1	1
47	male	19	2	1	0	1	0	0	0	0	0	0	0	NA	3	3	4	4	2	4	2	2	2	2	2	2	4	4	4	3	2	2	2
48	male	18	1	0	0	0	0	0	0	0	0	1	0	NA	2	2	5	5	2	2	2	4	4	1	2	5	4	2	2	5	4	1	2
49	female	18	1	1	0	0	0	0	0	0	0	0	0	NA	4	3	4	2	2	1	1	3	1	1	1	2	4	3	3	3	1	4	1
50	female	19	3	0	0	1	1	0	0	0	0	1	0	NA	4	2	4	2	1	2	1	1	2	1	2	2	5	3	4	4	1	4	4
51	male	18	0	0	0	0	0	0	0	0	0	0	0	within_1month	3	2	5	2	2	1	2	2	2	2	4	2	3	3	4	2	2	1	1
52	female	19	0	0	0	0	0	0	0	0	0	0	0	morethan_1month_ago	4	4	4	1	3	3	4	3	5	1	2	3	4	4	4	4	2	1	2
53	female	18	0	0	0	0	0	0	0	0	0	0	0	within_1month	4	2	4	2	4	2	3	3	2	4	4	2	2	2	2	3	4	4	2
54	male	18	4	2	0	1	1	0	0	0	0	0	0	NA	4	3	4	4	2	3	2	4	4	2	5	4	5	4	4	4	4	2	2
55	female	18	1	0	0	1	0	0	0	0	0	0	0	NA	5	3	4	2	1	2	1	2	3	2	2	2	4	2	4	4	1	1	2
56	male	18	1	0	1	0	0	0	0	0	0	0	0	NA	3	2	5	4	2	3	4	4	2	4	3	2	3	3	4	4	2	1	1
57	male	19	0	0	0	0	0	0	0	0	0	0	0	within_2days	3	3	5	2	4	3	2	4	4	2	4	4	5	4	3	3	2	2	1
58	female	18	1	0	0	0	1	0	0	0	0	0	0	NA	3	2	3	3	4	3	3	4	2	1	2	4	4	3	3	3	1	4	1
59	male	19	5	0	1	0	1	0	0	0	1	1	1	NA	1	3	5	5	5	5	5	5	5	5	5	5	5	5	1	5	5	1	1
60	male	19	3	0	0	2	0	0	1	0	0	0	0	NA	4	4	4	3	3	4	4	3	4	2	4	5	5	5	4	5	1	1	2
61	male	18	9	2	0	5	2	0	0	0	0	0	0	NA	4	4	5	3	4	2	3	4	1	1	2	5	4	2	3	3	1	1	2
62	female	18	0	0	0	0	0	0	0	0	0	0	0	morethan_1month_ago	5	3	2	1	1	1	1	1	1	1	1	1	5	2	5	4	1	1	1
63	male	18	0	0	0	0	0	0	0	0	0	0	0	morethan_1month_ago	5	3	4	4	2	2	3	4	4	1	4	4	4	3	4	3	2	4	3
64	male	18	3	0	0	3	0	0	0	0	0	0	0	NA	3	2	4	2	1	3	3	3	4	3	3	3	4	3	4	4	1	1	2
65	female	18	0	0	0	0	0	0	0	0	0	0	0	within_2days	1	4	5	1	4	4	1	5	4	5	3	4	5	4	5	2	5	4	1
66	male	19	3	1	0	2	0	0	0	0	0	0	0	NA	2	3	5	2	1	1	3	2	1	1	1	4	2	1	2	4	2	5	3
67	female	19	1	0	0	0	1	0	0	0	0	0	0	NA	4	3	4	4	1	2	4	1	4	1	2	4	4	2	2	3	1	1	2
68	female	18	0	0	0	0	0	0	0	0	0	0	0	within_1week	4	2	5	2	2	1	3	3	2	1	1	5	3	1	2	2	1	3	3
69	male	18	2	1	0	1	0	0	0	0	0	0	0	NA	3	3	5	4	4	3	4	5	2	3	3	4	5	3	4	4	2	2	1
70	female	18	2	1	0	1	0	0	0	0	0	0	0	NA	4	4	5	3	4	3	4	4	4	1	1	1	5	4	5	5	1	1	1
71	male	18	9	2	0	7	0	0	0	0	0	0	0	NA	1	4	5	4	4	3	4	4	2	3	2	4	2	2	3	4	4	3	2
72	male	19	1	0	0	0	1	0	0	0	0	0	0	NA	3	4	4	4	3	3	3	3	4	2	2	3	4	4	3	4	2	2	1
73	male	21	5	1	0	2	2	0	0	0	0	0	0	NA	2	2	5	2	2	1	3	3	2	1	2	3	4	3	5	4	1	1	1
74	female	18	1	1	0	0	0	0	0	0	0	0	0	NA	4	4	5	4	2	3	3	4	3	3	4	4	4	4	4	4	1	1	1
75	male	18	0	0	0	0	0	0	0	0	0	0	0	within_1week	1	4	5	5	3	2	3	3	2	2	3	5	1	1	3	3	2	4	1
76	female	18	2	1	0	1	0	0	0	0	0	0	0	NA	3	2	5	5	2	4	1	3	4	4	5	4	4	4	4	5	1	1	1
77	male	18	2	0	0	0	2	0	0	0	0	0	0	NA	4	3	5	4	4	4	4	4	2	1	1	5	5	4	3	3	2	1	1
78	female	18	1	1	0	0	0	0	0	0	0	0	0	NA	5	2	3	2	2	2	3	5	2	2	5	1	5	4	4	5	1	2	1
79	female	18	0	0	0	0	0	0	0	0	0	0	0	within_2days	4	2	4	2	4	4	3	4	4	3	4	5	3	4	3	4	1	4	1
80	female	18	2	0	1	1	0	0	0	0	0	0	0	NA	2	4	3	3	3	2	2	4	2	3	3	4	2	1	2	2	2	2	1
81	male	19	0	0	0	0	0	0	0	0	0	0	0	within_1week	4	2	5	4	5	3	4	2	4	2	2	4	5	4	4	4	1	1	1
82	male	19	20	0	0	15	5	0	0	0	0	0	0	within_2days	1	5	5	1	4	4	4	4	2	2	1	4	5	5	5	5	1	2	1
83	female	18	3	0	0	2	1	0	0	0	0	0	0	NA	3	4	3	4	4	4	3	3	2	1	1	4	3	4	4	4	2	2	1
84	male	19	0	0	0	0	0	0	0	0	0	0	0	within_1month	2	4	5	2	2	2	4	3	2	1	2	4	4	3	3	4	1	1	2
87	male	19	0	0	0	0	0	0	0	0	0	0	0	within_2days	3	4	5	4	3	3	4	1	3	3	2	2	3	4	5	4	4	4	2
88	male	19	2	0	0	1	1	0	0	0	0	0	0	NA	2	4	4	4	2	1	2	2	1	2	2	3	1	2	3	2	2	2	2
89	male	18	2	0	0	1	0	0	0	0	0	0	1	NA	2	4	5	2	4	2	4	4	2	2	1	2	4	3	4	5	1	1	1
90	male	19	6	2	0	3	0	0	0	0	0	1	0	NA	3	2	5	2	1	2	3	4	3	4	3	4	3	3	3	3	4	4	1
91	male	20	5	0	0	1	1	0	3	0	0	0	0	within_1week	3	4	4	3	3	3	3	3	3	2	3	4	4	4	4	4	2	2	2
93	female	18	2	0	1	0	0	0	0	1	0	0	0	NA	3	3	4	2	2	2	3	4	3	2	2	4	4	4	3	4	1	2	2
94	male	18	4	0	0	2	0	0	0	0	1	1	0	within_2days	3	4	4	2	2	4	4	4	3	4	4	4	4	4	4	4	3	2	1
95	female	18	4	1	0	1	1	0	0	0	0	0	1	NA	4	2	4	3	2	2	2	2	4	2	2	1	4	3	3	4	1	2	2
96	male	19	2	0	0	2	0	0	0	0	0	0	0	NA	2	3	4	4	3	4	2	4	2	5	5	3	2	2	2	2	5	3	4
97	male	20	0	0	0	0	0	0	0	0	0	0	0	within_1week	2	4	5	4	4	4	2	5	3	5	3	5	1	1	1	3	4	1	1
98	male	19	3	0	0	0	3	0	0	0	0	0	0	within_1week	3	2	5	2	1	3	2	3	3	3	3	4	4	2	4	4	4	3	1
99	male	19	17	6	3	0	3	0	2	2	0	1	0	NA	1	2	5	1	4	4	2	4	4	4	3	4	5	3	5	5	5	1	1
100	female	18	2	0	0	2	0	0	0	0	0	0	0	NA	4	3	5	4	3	1	2	3	2	2	2	2	3	3	2	3	3	2	1
101	male	18	4	0	0	3	0	0	0	1	0	0	0	NA	2	4	5	4	3	4	3	4	4	3	2	5	4	1	4	5	1	1	1
102	male	20	150	0	0	0	0	0	0	0	0	0	150	NA	1	4	3	4	3	3	3	3	3	5	5	3	1	1	1	5	5	3	1
103	female	20	1	0	0	0	1	0	0	0	0	0	0	NA	4	4	5	3	3	3	3	4	2	2	2	4	4	3	3	3	1	1	4
104	female	18	4	0	0	1	1	1	1	0	0	0	0	NA	5	4	4	4	1	1	3	1	2	1	2	3	5	5	4	4	1	2	1
105	male	18	4	1	0	2	1	0	0	0	0	0	0	NA	3	2	4	2	2	2	2	2	3	3	3	3	4	4	4	3	2	1	2
106	male	18	0	0	0	0	0	0	0	0	0	0	0	within_1week	5	4	3	3	1	3	3	1	1	4	3	3	3	3	3	2	3	1	1
108	male	19	0	0	0	0	0	0	0	0	0	0	0	within_2days	4	2	3	4	4	2	1	2	4	2	2	4	4	3	4	4	2	2	3
109	male	18	0	0	0	0	0	0	0	0	0	0	0	within_1week	5	2	4	4	2	2	2	4	1	2	2	4	4	4	5	4	1	2	2
110	male	18	0	0	0	0	0	0	0	0	0	0	0	within_1week	2	2	4	2	2	2	2	3	2	2	3	3	4	3	4	4	2	2	2
111	male	19	3	0	0	2	0	1	0	0	0	0	0	NA	5	4	5	2	1	1	1	1	2	1	1	4	5	2	5	5	3	4	5
112	male	18	0	0	0	0	0	0	0	0	0	0	0	within_2days	3	4	4	4	3	2	2	2	3	2	3	3	2	2	3	2	3	2	1
113	female	19	4	0	0	4	0	0	0	0	0	0	0	NA	2	3	5	2	4	2	4	4	2	4	2	5	2	2	5	5	2	1	1
114	female	18	4	2	0	0	2	0	0	0	0	0	0	NA	2	2	3	1	3	2	2	3	2	1	2	5	3	3	2	3	2	3	2
115	male	19	0	0	0	0	0	0	0	0	0	0	0	within_1month	4	5	3	5	3	3	2	4	2	2	4	5	3	1	3	2	4	1	1
117	male	18	2	1	0	1	0	0	0	0	0	0	0	NA	5	2	4	3	4	4	4	4	4	4	4	5	4	3	5	4	4	2	2
118	male	18	0	0	0	0	0	0	0	0	0	0	0	within_1week	5	5	5	3	1	1	4	1	1	1	4	4	5	4	3	3	1	1	1
119	male	20	0	0	0	0	0	0	0	0	0	0	0	within_1week	2	2	4	4	1	1	1	1	3	4	4	4	2	2	2	2	4	4	1
120	male	19	1	0	0	0	1	0	0	0	0	0	0	NA	5	3	5	2	2	2	2	2	2	1	2	4	5	3	2	4	1	1	4
121	male	20	0	0	0	0	0	0	0	0	0	0	0	within_1week	3	3	5	3	3	3	3	3	3	2	2	4	3	3	3	3	4	2	2
122	female	19	0	0	0	0	0	0	0	0	0	0	0	within_1month	5	2	5	1	2	1	1	2	1	1	2	3	5	5	3	4	1	1	1
123	female	19	2	0	0	1	1	0	0	0	0	0	0	NA	5	4	4	2	1	1	4	1	1	1	1	4	4	4	5	4	1	2	2
124	male	18	0	0	0	0	0	0	0	0	0	0	0	within_2days	4	3	3	3	3	3	3	3	4	3	2	3	4	3	3	2	2	2	4
125	male	18	3	0	0	1	2	0	0	0	0	0	0	NA	3	3	5	4	3	2	3	3	2	2	2	2	3	4	4	4	1	2	1
126	male	18	0	0	0	0	0	0	0	0	0	0	0	within_2days	3	1	4	4	1	2	3	4	5	4	2	4	5	4	4	4	1	1	2
127	male	18	3	3	0	0	0	0	0	0	0	0	0	NA	4	4	5	2	2	4	5	4	4	3	4	4	5	5	5	5	4	2	1
128	male	18	0	0	0	0	0	0	0	0	0	0	0	within_1week	4	3	5	1	2	2	4	3	2	5	3	2	4	3	4	3	1	1	1
129	female	18	0	0	0	0	0	0	0	0	0	0	0	within_1week	5	4	4	5	2	2	2	2	1	1	1	1	4	3	4	4	1	2	3
130	male	19	1	0	0	1	0	0	0	0	0	0	0	NA	4	2	5	2	2	2	3	2	1	1	2	4	2	2	2	2	4	4	1
131	female	18	12	3	0	5	3	0	0	1	0	0	0	NA	4	3	5	2	2	2	4	4	2	4	1	3	3	4	3	4	1	1	1
132	male	18	7	5	1	0	1	0	0	0	0	0	0	NA	3	3	5	2	3	2	4	3	2	4	2	4	3	3	5	3	2	2	2
133	female	18	2	1	0	1	0	0	0	0	0	0	0	NA	4	4	4	2	2	2	3	4	4	2	2	5	5	4	5	4	1	2	1
134	male	20	1	0	0	1	0	0	0	0	0	0	0	NA	5	3	4	4	2	2	3	3	2	2	2	2	4	4	4	4	2	2	1
135	male	19	1	1	0	0	0	0	0	0	0	0	0	NA	2	4	5	1	3	2	4	5	5	3	3	4	4	4	5	3	1	1	1
136	female	19	7	2	0	0	0	0	0	5	0	0	0	NA	3	2	5	2	2	2	2	2	2	4	2	2	3	1	3	2	2	1	1
137	female	18	1	0	0	0	1	0	0	0	0	0	0	within_2days	4	4	3	3	3	3	3	2	2	2	3	3	2	2	2	3	1	2	3
138	female	18	23	2	4	3	8	0	0	1	1	2	2	morethan_1month_ago	5	4	4	2	1	1	2	1	1	2	1	4	3	2	1	2	1	2	2
139	male	18	1	0	0	0	0	1	0	0	0	0	0	NA	5	4	5	2	5	4	1	4	1	1	5	3	4	4	4	4	5	1	1
140	male	19	0	0	0	0	0	0	0	0	0	0	0	within_1week	3	2	5	2	1	1	2	1	1	2	2	2	4	4	4	4	4	2	1
142	male	19	0	0	0	0	0	0	0	0	0	0	0	within_2days	4	4	5	1	4	4	4	4	4	4	4	4	4	4	4	4	4	4	2
143	male	19	0	0	0	0	0	0	0	0	0	0	0	within_2days	4	3	4	2	1	2	2	2	3	3	3	1	3	2	1	2	1	1	2
144	female	19	3	0	0	1	2	0	0	0	0	0	0	NA	3	3	5	3	2	2	4	2	3	2	3	3	5	3	3	4	2	2	2
145	male	20	4	1	0	0	3	0	0	0	0	0	0	NA	3	3	5	4	4	3	3	5	5	5	4	3	5	5	5	5	1	2	1
146	female	18	9	5	0	3	1	0	0	0	0	0	0	NA	4	1	2	2	1	2	3	2	4	2	2	4	5	2	4	5	1	1	2
147	male	18	4	1	0	3	0	0	0	0	0	0	0	within_2days	4	4	5	2	4	2	2	4	2	1	2	4	4	4	4	4	1	1	4
148	male	18	2	2	0	0	0	0	0	0	0	0	0	NA	4	1	5	2	1	1	3	2	2	1	4	4	4	5	4	5	1	2	1
149	male	20	0	0	0	0	0	0	0	0	0	0	0	within_1week	2	4	4	4	2	4	2	3	2	2	1	4	4	3	2	3	3	3	2
150	female	19	2	0	0	2	0	0	0	0	0	0	0	within_2days	4	3	3	4	1	2	2	4	2	2	1	2	4	3	3	4	1	1	2
151	male	20	34	3	0	15	5	0	0	1	0	0	10	NA	2	3	5	3	1	1	5	3	1	2	1	5	2	3	2	5	2	1	1
152	male	18	0	0	0	0	0	0	0	0	0	0	0	within_1month	3	2	1	4	4	4	4	4	3	1	1	3	4	2	5	5	1	1	2
154	female	18	1	0	0	0	0	1	0	0	0	0	0	NA	3	3	5	2	1	1	1	1	1	2	2	1	2	1	1	2	3	3	3
155	male	18	0	0	0	0	0	0	0	0	0	0	0	within_2days	4	4	4	3	4	2	5	2	4	5	1	5	5	2	2	5	1	1	1
156	male	19	4	0	0	0	0	0	0	0	2	0	2	NA	4	2	5	2	2	2	1	2	1	1	3	5	1	1	1	1	5	2	4
157	male	19	3	0	0	0	0	3	0	0	0	0	0	NA	3	2	2	2	3	3	3	3	3	3	3	4	3	4	4	3	4	2	5
158	female	19	1	0	0	0	0	0	0	0	0	1	0	NA	4	2	4	1	3	3	2	3	4	1	4	4	5	4	4	4	1	2	1
159	male	18	0	0	0	0	0	0	0	0	0	0	0	morethan_1month_ago	3	2	4	4	1	1	3	2	3	2	4	2	4	2	3	2	2	1	4
160	male	19	2	0	0	1	1	0	0	0	0	0	0	NA	4	4	4	4	1	2	4	2	1	1	2	2	4	4	4	4	3	2	2
161	female	18	0	0	0	0	0	0	0	0	0	0	0	within_1week	2	1	4	2	1	1	2	1	1	2	4	2	2	4	2	5	3	1	1
162	female	19	4	3	0	1	0	0	0	0	0	0	0	NA	1	3	5	1	4	5	4	5	3	4	3	5	5	5	3	5	4	3	1
163	male	20	0	0	0	0	0	0	0	0	0	0	0	never	5	5	5	5	5	5	5	5	5	5	5	5	5	5	5	5	5	5	1
164	male	19	0	0	0	0	0	0	0	0	0	0	0	within_1month	2	4	5	5	2	1	2	2	2	1	2	5	5	2	5	5	4	1	1
165	male	18	37	3	0	0	0	6	1	0	0	15	12	NA	1	4	3	4	4	3	4	5	4	5	3	5	2	2	3	3	4	4	2
168	male	18	0	0	0	0	0	0	0	0	0	0	0	within_1week	4	4	5	5	4	2	2	3	3	3	1	4	4	3	3	4	2	1	2
169	male	22	0	0	0	0	0	0	0	0	0	0	0	within_2days	3	3	4	5	3	2	2	4	1	1	1	2	4	4	5	4	3	3	3
170	male	19	3	0	0	2	0	0	0	0	1	0	0	NA	1	4	5	2	3	3	2	4	2	1	2	5	4	3	5	4	1	1	1
172	male	19	0	0	0	0	0	0	0	0	0	0	0	within_1week	3	3	3	5	1	1	3	1	1	1	1	1	3	3	3	1	4	3	4
173	male	18	0	0	0	0	0	0	0	0	0	0	0	within_2days	4	3	5	4	2	2	2	3	2	3	3	5	1	3	3	3	4	1	2
174	male	18	0	0	0	0	0	0	0	0	0	0	0	within_2days	2	3	5	4	5	5	4	4	5	4	5	5	5	4	5	4	5	2	1
175	male	18	0	0	0	0	0	0	0	0	0	0	0	within_2days	4	2	1	5	4	4	4	4	4	1	2	4	5	4	5	4	2	2	1
176	male	19	1	0	0	0	1	0	0	0	0	0	0	NA	5	3	5	3	5	3	3	3	4	3	3	5	2	2	3	3	2	3	2
177	female	18	0	0	0	0	0	0	0	0	0	0	0	within_1week	4	4	5	3	3	3	3	4	4	2	3	4	3	2	4	4	2	4	4
178	male	19	4	2	0	1	1	0	0	0	0	0	0	within_2days	5	4	5	1	3	5	1	3	5	1	3	5	5	1	5	5	1	1	1
179	male	18	1	0	0	1	0	0	0	0	0	0	0	NA	3	2	4	2	1	3	3	4	2	1	2	4	4	2	4	3	1	2	2
180	male	19	4	0	0	3	1	0	0	0	0	0	0	NA	3	2	5	3	5	5	4	2	1	3	1	3	3	5	3	4	1	2	1
181	male	21	8	0	0	3	1	0	0	1	0	3	0	NA	3	4	5	3	4	3	4	5	1	4	3	5	2	3	4	3	3	5	3
182	male	20	0	0	0	0	0	0	0	0	0	0	0	within_1week	3	3	4	4	1	1	2	2	2	1	4	2	3	2	3	3	1	1	1
183	female	18	2	0	0	2	0	0	0	0	0	0	0	NA	4	2	5	2	2	3	2	2	2	3	3	3	3	2	3	2	3	3	3
184	male	19	0	0	0	0	0	0	0	0	0	0	0	within_2days	1	4	5	2	1	5	1	4	1	5	5	5	1	3	5	5	5	1	1
186	male	20	1	0	0	0	0	1	0	0	0	0	0	NA	3	2	5	2	2	3	4	3	2	2	2	3	4	4	4	4	2	2	2
187	female	18	1	0	0	0	1	0	0	0	0	0	0	NA	5	3	4	2	1	1	4	3	2	1	2	2	4	4	3	4	1	3	3
188	male	19	1	0	0	1	0	0	0	0	0	0	0	NA	4	1	4	1	1	4	3	4	4	3	4	2	5	5	5	5	2	1	2
189	female	18	8	0	0	2	3	0	0	0	0	0	3	NA	3	3	5	2	2	2	2	2	2	1	1	2	3	4	3	2	1	3	2
190	female	18	10	0	0	5	5	0	0	0	0	0	0	NA	3	5	5	2	4	5	4	5	3	2	2	5	5	3	4	3	1	2	1
191	male	19	21	1	0	3	3	3	3	3	3	1	1	NA	2	5	3	1	5	5	3	5	3	1	5	5	5	5	5	5	1	1	1
192	male	18	8	0	0	2	3	0	0	0	0	0	3	within_2days	2	4	4	2	5	5	5	5	5	4	3	5	4	3	4	4	1	1	2
193	female	18	3	2	0	0	0	0	0	1	0	0	0	NA	3	3	4	2	1	1	2	1	2	3	1	3	3	1	2	2	1	1	1
194	male	21	0	0	0	0	0	0	0	0	0	0	0	within_2days	4	3	4	2	3	2	4	4	2	4	2	5	3	2	4	4	3	2	4
195	female	19	0	0	0	0	0	0	0	0	0	0	0	within_1week	4	3	3	4	1	2	2	2	2	3	3	2	3	2	2	3	2	3	4
197	female	18	0	0	0	0	0	0	0	0	0	0	0	within_1week	3	2	4	2	3	1	1	1	2	1	1	2	4	2	1	3	1	2	3
198	male	18	1	1	0	0	0	0	0	0	0	0	0	NA	2	3	4	2	1	2	2	1	1	4	2	2	4	2	2	2	4	2	4
199	male	18	5	1	0	3	1	0	0	0	0	0	0	NA	1	4	5	2	5	5	3	5	4	5	5	5	5	5	5	5	5	1	1
200	male	20	0	0	0	0	0	0	0	0	0	0	0	within_2days	4	3	4	3	3	2	3	3	3	3	4	4	2	3	3	2	3	3	2
201	male	18	7	0	1	3	2	1	0	0	0	0	0	NA	3	3	5	2	2	3	3	2	3	3	3	4	4	3	3	4	3	2	4
202	male	18	4	1	0	3	0	0	0	0	0	0	0	NA	4	4	4	2	2	4	4	2	4	1	1	1	5	5	5	4	1	5	4
203	male	20	0	0	0	0	0	0	0	0	0	0	0	within_2days	5	4	4	4	2	3	4	2	2	2	2	4	4	2	4	4	1	2	2
204	female	18	1	0	0	0	0	0	0	0	0	0	1	NA	3	2	4	2	2	2	3	2	2	3	3	2	3	2	3	2	3	2	2
205	male	18	10	3	0	2	1	0	0	0	0	0	4	NA	2	4	5	4	4	4	4	5	2	3	5	4	3	4	4	5	5	1	1
206	male	18	4	1	0	0	1	0	0	1	0	1	0	NA	3	3	4	2	3	4	3	3	2	2	2	2	3	3	2	3	4	2	1
207	female	19	0	0	0	0	0	0	0	0	0	0	0	within_1month	1	3	5	4	2	4	2	4	2	4	4	3	3	1	2	1	2	4	1
208	male	19	12	1	1	4	2	2	0	2	0	0	0	NA	2	3	5	2	5	5	4	4	3	4	2	5	4	3	4	4	2	2	1
209	male	18	0	0	0	0	0	0	0	0	0	0	0	within_1week	2	3	4	1	1	2	3	4	2	2	3	2	3	3	2	3	3	2	2
210	male	20	7	2	0	3	0	0	0	0	0	0	2	NA	3	3	5	2	4	4	5	3	2	4	2	3	5	4	2	5	1	1	2
211	female	18	3	0	1	2	0	0	0	0	0	0	0	NA	3	4	5	4	2	2	2	4	2	1	1	1	1	3	3	1	1	1	2
212	female	19	0	0	0	0	0	0	0	0	0	0	0	within_2days	5	3	4	2	2	2	4	3	3	1	4	5	4	4	4	4	2	1	4
213	male	18	6	2	0	3	0	1	0	0	0	0	0	NA	3	4	4	4	1	2	3	3	4	1	1	5	3	2	3	5	1	2	4
215	female	20	0	0	0	0	0	0	0	0	0	0	0	within_1week	4	4	4	4	2	2	2	2	3	2	2	3	4	4	4	4	3	4	3
216	female	18	0	0	0	0	0	0	0	0	0	0	0	within_1week	3	3	5	4	3	2	2	4	3	2	4	4	4	2	4	3	2	2	1
217	female	19	0	0	0	0	0	0	0	0	0	0	0	within_1week	5	4	4	1	5	1	2	1	4	2	2	4	4	4	2	1	2	2	2
218	male	18	3	2	0	1	0	0	0	0	0	0	0	NA	2	3	5	2	1	4	5	3	1	1	2	5	5	4	3	5	2	1	1
220	male	19	0	0	0	0	0	0	0	0	0	0	0	within_1month	3	2	4	5	1	2	2	3	2	2	2	3	2	2	2	2	3	2	2
221	male	19	6	0	2	0	0	0	0	1	0	0	3	NA	1	3	4	3	1	1	2	2	4	4	2	4	3	3	5	1	5	3	2
222	male	19	20	0	0	15	2	3	0	0	0	0	0	NA	3	2	5	3	2	3	2	2	4	1	4	2	1	2	2	3	4	1	1
223	female	18	1	0	0	1	0	0	0	0	0	0	0	within_2days	3	3	5	1	3	5	3	4	3	4	2	4	4	3	3	4	2	1	1
224	male	18	1	0	0	1	0	0	0	0	0	0	0	NA	2	2	5	4	2	2	2	3	3	1	1	4	4	3	4	4	1	1	4
225	female	19	1	1	0	0	0	0	0	0	0	0	0	NA	4	4	4	4	2	2	2	2	2	1	3	4	2	1	2	1	1	2	1
226	male	19	1	1	0	0	0	0	0	0	0	0	0	NA	3	4	5	2	4	4	4	4	4	4	4	5	4	3	5	5	2	1	1
228	female	19	0	0	0	0	0	0	0	0	0	0	0	within_2days	5	3	4	5	2	2	2	3	2	1	1	3	4	3	4	4	1	1	1
229	female	18	0	0	0	0	0	0	0	0	0	0	0	within_1week	3	2	4	2	1	2	2	3	3	3	4	4	3	2	2	3	3	2	3
230	male	18	0	0	0	0	0	0	0	0	0	0	0	within_2days	2	5	5	5	4	3	2	5	2	5	4	3	2	2	3	2	5	4	1
231	male	18	4	0	0	3	0	0	0	1	0	0	0	NA	2	3	4	2	3	2	2	3	3	2	3	4	4	3	4	4	2	2	2
232	male	19	7	1	0	2	4	0	0	0	0	0	0	NA	4	1	4	2	2	2	2	2	2	1	1	4	4	4	5	4	1	2	3
233	male	20	1	1	0	0	0	0	0	0	0	0	0	NA	4	4	4	2	1	2	2	3	3	2	3	5	3	3	2	2	2	3	1
234	female	18	5	2	0	2	0	0	0	0	0	0	1	NA	4	4	4	2	3	2	2	2	2	2	1	3	3	2	2	3	2	1	3
235	female	19	0	0	0	0	0	0	0	0	0	0	0	within_2days	5	2	4	2	2	2	3	2	4	2	3	4	3	2	2	4	2	1	2
236	male	18	3	1	0	1	0	0	0	0	0	0	1	NA	4	3	3	5	3	4	3	3	3	3	3	4	4	3	3	3	3	2	3
237	male	18	5	0	0	2	2	1	0	0	0	0	0	NA	4	4	5	1	4	4	5	4	4	2	1	4	4	4	4	4	1	4	1
238	male	18	3	1	0	2	0	0	0	0	0	0	0	NA	2	4	4	4	2	2	3	2	2	5	5	2	1	3	3	3	5	5	1
240	male	19	2	0	0	2	0	0	0	0	0	0	0	NA	2	3	4	4	3	3	3	1	2	2	1	3	4	4	2	3	1	4	3
241	male	18	4	0	1	1	0	0	0	0	1	0	1	NA	4	4	5	4	3	2	4	4	1	1	3	2	4	3	4	4	2	2	3
242	male	19	0	0	0	0	0	0	0	0	0	0	0	within_2days	2	1	3	1	1	1	1	1	3	1	4	5	4	1	3	1	1	1	5
243	male	20	1	0	0	0	0	0	0	1	0	0	0	NA	2	2	5	1	5	5	5	4	5	3	1	4	5	5	5	5	1	1	1
245	male	18	2	1	0	1	0	0	0	0	0	0	0	NA	5	3	4	2	4	4	3	4	3	1	2	5	4	2	2	3	2	2	4
246	male	18	9	0	0	1	0	0	8	0	0	0	0	within_2days	4	4	4	4	3	2	3	4	2	3	2	3	4	3	4	4	2	4	2
247	female	18	0	0	0	0	0	0	0	0	0	0	0	within_2days	3	2	5	1	2	1	4	2	1	1	2	2	4	3	2	2	4	1	1
248	male	19	2	0	0	2	0	0	0	0	0	0	0	NA	4	4	4	5	5	5	4	5	4	3	3	3	3	5	4	4	2	2	1
249	male	18	0	0	0	0	0	0	0	0	0	0	0	within_1month	3	4	4	1	3	3	2	2	2	2	3	4	4	3	3	3	4	2	2
250	female	18	7	5	2	0	0	0	0	0	0	0	0	NA	1	5	5	1	2	2	4	4	2	5	4	2	4	1	5	5	1	1	5
251	male	18	1	0	0	1	0	0	0	0	0	0	0	NA	5	4	4	2	3	4	3	4	4	1	1	4	4	1	4	4	1	1	1
252	female	19	2	1	0	1	0	0	0	0	0	0	0	NA	4	3	5	2	2	2	3	1	3	5	4	2	5	4	5	3	1	5	1
253	male	18	0	0	0	0	0	0	0	0	0	0	0	within_2days	3	4	5	1	3	4	4	4	1	3	5	5	4	3	5	4	4	1	3
255	male	19	4	0	1	3	0	0	0	0	0	0	0	within_1week	5	4	4	2	2	2	3	4	4	2	4	5	4	4	3	4	2	1	1
256	male	19	7	3	0	4	0	0	0	0	0	0	0	NA	4	3	3	2	2	2	2	4	1	1	1	3	3	3	3	3	3	1	2
257	male	20	5	0	0	0	5	0	0	0	0	0	0	within_2days	3	5	5	2	2	2	2	5	2	4	3	4	5	5	5	5	3	2	2
258	male	19	1	0	0	0	1	0	0	0	0	0	0	NA	3	1	5	2	4	4	3	4	1	1	1	2	4	2	5	4	1	1	1
260	female	20	0	0	0	0	0	0	0	0	0	0	0	morethan_1month_ago	3	2	5	3	2	1	5	4	3	2	4	5	4	5	3	2	1	1	1
261	female	18	4	3	0	1	0	0	0	0	0	0	0	NA	3	4	5	1	4	4	4	4	4	2	3	4	4	1	3	3	2	1	4
262	male	21	4	1	0	0	1	1	0	1	0	0	0	within_1month	1	4	5	2	1	4	4	2	3	4	1	5	5	5	5	5	2	1	1
263	male	18	0	0	0	0	0	0	0	0	0	0	0	within_2days	2	2	5	4	3	3	4	4	2	2	5	5	2	1	4	1	3	2	3
264	female	19	1	1	0	0	0	0	0	0	0	0	0	NA	4	2	4	4	4	2	1	2	3	2	2	2	3	2	3	4	3	1	4
265	female	19	4	4	0	0	0	0	0	0	0	0	0	NA	3	3	5	4	4	3	2	4	3	1	5	4	4	1	4	2	4	4	1
267	female	20	1	0	0	1	0	0	0	0	0	0	0	NA	2	5	5	4	2	2	4	2	1	2	1	5	5	5	5	5	2	1	1
268	female	27	0	0	0	0	0	0	0	0	0	0	0	within_1week	1	5	4	4	5	4	5	4	3	3	2	4	5	3	3	2	2	1	1
269	female	20	0	0	0	0	0	0	0	0	0	0	0	within_2days	3	2	4	2	1	1	1	2	2	2	2	2	4	1	3	2	2	2	2
270	male	21	5	0	0	0	0	1	0	0	0	0	4	NA	3	1	4	4	3	5	2	4	1	4	4	5	4	5	5	4	2	1	2
271	female	21	0	0	0	0	0	0	0	0	0	0	0	within_1week	3	3	4	3	2	2	3	3	3	3	3	2	3	3	3	2	2	3	3
272	female	20	1	0	0	0	0	1	0	0	0	0	0	NA	4	2	5	2	1	1	1	3	3	1	4	3	5	5	4	5	1	3	1
273	female	21	16	1	0	5	0	0	0	0	0	6	4	NA	1	4	5	2	4	4	4	5	4	5	5	5	2	1	3	2	5	1	1
274	female	23	6	0	0	0	0	1	0	0	0	0	5	NA	4	2	4	2	2	1	1	4	1	5	5	5	4	1	4	1	2	1	1
275	female	20	1	1	0	0	0	0	0	0	0	0	0	within_2days	2	2	5	2	3	4	4	2	5	3	1	2	4	4	3	3	2	3	2
276	female	20	2	1	0	1	0	0	0	0	0	0	0	NA	4	2	4	3	3	2	4	2	2	2	2	2	4	4	2	4	2	2	2
277	female	20	0	0	0	0	0	0	0	0	0	0	0	within_1week	5	4	4	4	2	2	3	4	2	2	2	2	4	2	3	2	5	2	2
278	female	21	3	0	0	2	0	0	0	0	0	1	0	NA	2	3	4	3	4	4	4	4	3	2	2	4	5	5	4	5	1	1	1
279	female	20	3	0	0	2	1	0	0	0	0	0	0	NA	4	4	5	4	3	2	2	4	4	2	2	5	2	1	3	5	1	1	1
280	male	20	0	0	0	0	0	0	0	0	0	0	0	within_1week	4	2	5	4	2	1	1	2	5	2	3	4	5	4	5	5	1	4	1
281	female	24	1	0	0	1	0	0	0	0	0	0	0	NA	4	3	4	2	2	2	2	4	2	2	4	4	4	4	4	4	2	2	2
282	male	21	7	5	0	1	0	0	0	0	0	0	1	NA	1	5	5	1	5	5	1	4	4	5	2	5	4	4	4	4	2	4	5
283	female	20	5	2	0	2	0	0	0	1	0	0	0	NA	2	1	5	1	4	4	1	4	3	3	5	5	5	3	3	5	2	1	1
284	female	20	3	0	0	2	0	1	0	0	0	0	0	NA	4	3	4	2	1	2	2	2	3	4	3	3	3	2	2	2	1	1	1
285	female	22	0	0	0	0	0	0	0	0	0	0	0	within_1week	4	4	5	2	4	2	1	2	3	2	2	2	4	2	1	2	2	1	2
286	male	21	1	0	0	0	0	1	0	0	0	0	0	within_1week	2	4	4	2	2	3	2	4	2	2	2	2	4	4	4	4	2	2	3
287	female	21	1	1	0	0	0	0	0	0	0	0	0	within_1week	2	2	5	2	1	4	4	2	2	4	1	4	2	2	2	4	3	4	1
288	male	21	0	0	0	0	0	0	0	0	0	0	0	within_2days	4	3	5	2	2	2	1	2	2	1	3	3	3	2	3	3	3	1	1
289	female	21	0	0	0	0	0	0	0	0	0	0	0	within_2days	1	1	5	5	1	4	4	4	1	5	4	5	1	1	1	5	5	1	1
290	male	20	2	0	0	0	0	0	0	2	0	0	0	NA	2	4	5	2	4	3	4	4	2	2	2	4	4	4	4	4	1	2	2
291	male	30	0	0	0	0	0	0	0	0	0	0	0	within_2days	3	4	5	3	2	3	3	3	2	1	2	2	4	4	3	3	1	1	2
292	female	23	0	0	0	0	0	0	0	0	0	0	0	within_1week	3	2	4	2	1	2	4	4	2	1	1	2	4	3	2	4	1	1	2
293	female	20	2	0	0	0	0	0	1	0	0	1	0	NA	3	2	5	4	1	2	3	2	2	3	2	4	4	4	2	4	1	1	1
294	female	20	1	0	0	0	1	0	0	0	0	0	0	NA	3	3	5	2	2	2	3	2	2	2	2	4	4	2	4	4	1	1	4
295	male	21	0	0	0	0	0	0	0	0	0	0	0	within_2days	4	3	4	4	2	2	2	2	2	2	2	3	3	3	2	3	2	2	2
296	female	42	3	1	0	1	0	1	0	0	0	0	0	NA	4	4	5	3	1	3	3	3	1	3	2	1	3	1	4	4	1	1	1
298	female	20	2	2	0	0	0	0	0	0	0	0	0	NA	3	4	4	2	3	2	3	3	2	3	2	4	4	4	4	3	4	2	5
299	female	21	0	0	0	0	0	0	0	0	0	0	0	within_2days	2	4	5	1	2	2	3	2	3	2	3	2	2	1	1	3	2	2	2
300	male	20	1	0	0	0	0	0	0	0	0	1	0	NA	3	4	5	2	4	3	4	3	2	4	3	3	4	4	4	4	4	2	2
301	female	22	3	0	0	0	3	0	0	0	0	0	0	NA	4	4	5	4	4	4	4	4	4	1	4	5	5	5	4	4	1	1	1
302	male	21	2	1	0	0	1	0	0	0	0	0	0	NA	2	3	4	4	4	5	5	4	3	4	1	3	4	4	4	5	2	1	4
303	male	20	3	1	0	0	0	1	0	0	0	1	0	within_2days	2	4	5	2	3	4	2	4	3	4	5	4	4	1	4	2	2	2	1
304	female	20	5	3	0	2	0	0	0	0	0	0	0	NA	4	2	5	4	2	2	4	4	3	1	2	4	5	4	5	5	1	1	2
305	male	20	0	0	0	0	0	0	0	0	0	0	0	within_1week	2	3	4	3	4	4	4	4	4	2	2	3	5	5	4	5	1	1	2
306	male	20	0	0	0	0	0	0	0	0	0	0	0	within_1week	4	4	4	2	4	3	4	2	4	2	2	4	5	4	5	5	2	3	3
309	female	21	0	0	0	0	0	0	0	0	0	0	0	within_1week	4	2	5	2	3	4	3	3	1	2	1	4	4	4	3	4	2	1	2
310	female	21	2	0	0	1	0	1	0	0	0	0	0	NA	2	3	4	2	5	4	2	4	4	2	4	4	2	2	4	4	2	2	1
311	male	20	2	0	0	0	1	1	0	0	0	0	0	NA	3	4	4	4	2	2	2	2	3	2	2	2	4	4	4	3	1	4	2
312	male	23	1	1	0	0	0	0	0	0	0	0	0	NA	4	2	5	3	3	3	3	4	4	2	2	5	4	4	3	5	1	1	2
313	male	22	0	0	0	0	0	0	0	0	0	0	0	within_1week	4	2	5	4	1	1	2	4	1	2	4	3	5	1	4	4	2	1	1
314	female	20	0	0	0	0	0	0	0	0	0	0	0	within_2days	3	4	5	3	4	4	4	3	4	2	1	4	5	3	4	4	1	1	2
315	male	22	0	0	0	0	0	0	0	0	0	0	0	within_2days	3	5	5	5	4	4	3	2	2	5	2	4	4	3	4	4	3	2	2
316	female	21	3	1	0	2	0	0	0	0	0	0	0	NA	4	3	4	3	3	2	4	2	2	2	2	4	3	2	2	2	2	1	2
317	female	21	0	0	0	0	0	0	0	0	0	0	0	within_2days	4	4	5	4	1	1	2	4	1	1	1	2	5	4	3	5	1	1	1
318	male	21	0	0	0	0	0	0	0	0	0	0	0	within_1week	3	2	5	2	1	2	2	3	3	1	2	3	5	4	4	4	1	1	2
319	female	22	0	0	0	0	0	0	0	0	0	0	0	morethan_1month_ago	4	4	5	5	4	4	2	4	1	2	3	4	4	4	4	4	5	1	2
320	female	25	1	0	0	0	0	0	0	0	0	1	0	NA	3	3	4	4	2	2	3	2	2	2	2	4	4	2	3	4	1	1	2
321	female	20	1	0	0	0	0	1	0	0	0	0	0	NA	5	2	4	4	2	2	2	2	2	1	1	2	4	4	3	4	1	2	3
322	male	21	0	0	0	0	0	0	0	0	0	0	0	within_1week	4	2	4	3	4	4	4	4	4	2	3	4	4	2	2	2	2	1	2
324	female	20	0	0	0	0	0	0	0	0	0	0	0	within_2days	3	4	4	4	2	2	4	4	2	2	2	2	4	3	4	4	1	1	2
329	male	24	0	0	0	0	0	0	0	0	0	0	0	within_1month	5	4	4	4	2	2	4	1	2	1	2	3	5	5	5	4	3	2	4
330	male	50	0	0	0	0	0	0	0	0	0	0	0	within_1month	4	4	4	5	2	2	2	2	2	2	3	2	3	3	2	3	2	4	2
331	female	54	0	0	0	0	0	0	0	0	0	0	0	within_1week	4	4	5	2	3	3	3	4	2	2	4	5	4	3	3	4	1	1	1
334	female	22	1	0	0	0	1	0	0	0	0	0	0	NA	4	4	5	2	2	2	1	4	3	2	4	4	4	2	2	4	1	1	1
335	female	20	0	0	0	0	0	0	0	0	0	0	0	within_1week	2	3	5	2	4	4	4	4	4	4	4	4	4	3	5	4	3	1	2
339	female	22	6	0	1	3	1	0	0	0	0	1	0	NA	4	3	5	4	1	2	2	2	2	1	1	3	4	3	3	3	1	1	1
